# Supplementary material for: Investigating the impact of cigarette smoking behaviours on DNA methylation patterns in adolescence
Source: Hum Mol Genet. 2018 Sep 12;28(1):155–65. doi: 10.1093/hmg/ddy316 (PMC6298233; doi:10.1093/hmg/ddy316)
Supplement: Supplementary Data [file ddy316_supp.zip]

Archive with 2 entries (2 files):
- Supplementary data.docx
- Supplementary Tables.xlsx
