# Supplementary material for: Investigating the impact of cigarette smoking behaviours on DNA methylation patterns in adolescence
Source: Hum Mol Genet. 2018 Sep 12;28(1):155–65. doi: 10.1093/hmg/ddy316 (PMC6298233; doi:10.1093/hmg/ddy316)
Supplement: Supplementary Data [file ddy316_supp.zip › Supplementary Tables.xlsx]

## Sheet: Table S1
Supplementary Table 1 - Baseline characteristics of ARIES subsample of adolescents from the Avon Longitudinal Study of Parents and Children by smoking status
VARIABLE	ARIES	Current Weekly Smokers (n=73)	Non-Weekly Smokers (n=761)	p value difference	Ever smoked a cigarette (n=504)	Never smoked a cigarette (n=434)	p value difference	Ever weekly smokers (n=132)	Never weekly Smokers (n=847)	p value difference	Cotinine 0 ng/ml (n=208)	Cotinine 1-9 ng/ml (n=522)	Cotinine 10+ ng/ml (n=59)	p value difference	Early and late onset smokers (n=92)	Experimenters (n=44)	Never smokers (n=809)	p value difference
	(n=968)
Sex (% Male) (n)	48.2 (467)	21.9 (16)	48.8 (371)	<0.001	60.1 (201)	57.8 (251)	<0.001	39.4 (52)	49.6 (420)	0.029	46.2 (96)	49.4 (258)	45.8 (27)	0.67	45.6 (42)	36.4 (16)	49.0 (396)	0.237
Passive Smoke exposure (% yes) (n)	49.3 (477)	58.9 (43)	43.1 (328)	0.009	56.9 (287)	38.7 (168)	<0.001	65.2 (86)	45.8 (388)	<0.001	38.9 (81)	49.8 (260)	67.8 (40)	<0.001	65.2 (60)	68.2 (30)	46.1 (372)	<0.001
Age at DNA methylation collection (mean(SD))	(n=968)	(n=71)	(n=737)		(n=488)	(n=422)		(n=129)	(n=820)		(n=204)	(n=508)	(n=58)		(n=92)	(n=44)	(n=809)
	17.1 (1.1) (968)	17.0 (1.2)	17.2(1.0)	0.111	17.0 (1.1)	17.2 (1.0)	0.034	16.9 (1.1)	17.1 (1.0)	0.006	17.1 (1.0)	16.9 (1.1)	16.5 (1.1)	0.067	16.7 (1.16)	16.9 (1.20)	17.1 (1.02)	0.001
Maternal smoking during pregnancy (% yes) (n)	(n=945)	(n=66)	(n=725)		(n=475)	(n=413)		(n=120)	(n=808)		(n=203)	(n=492)	(n=52)		(n=88)	(n=43)	(n=800)
	10.3 (97)	22.7 (15)	8.1 (59)	<0.001	14.3 (68)	5.8 (24)	<0.001	21.7 (26)	8.7 (70)	<0.001	6.4 (13)	10.2 (50)	26.9 (14)	<0.001	23.9 (21)	25.6 (11)	11.4 (91)	<0.001
Non-manual occupations (% (n))	(n=879)	(n=60)	(n=684)		(n=431)	(n=396)		(n=102)	(n=759)		(n=184)	(n=464)	(n=44)		(n=71)	(n=38)	(n=726)
	14.2 (125)	21.7 (13)	13.0 (89)	0.062	15.6 (67)	13.1 (52)	0.323	20.6 (21)	13.3 (101)	0.048	10.3 (19)	15.3 (71)	22.7 (10)	0.073	18.3 (13)	13.2 (5)	13.6 (99)	0.55
Regular Alcohol Consumption (%yes) (n)	(n=964)	(n=73)	(n=752)		(n=498)	(n=425)		(n=130)	(n=834)		(n=208)	(n=517)	(n=58)		(n=88)	(n=44)	(n=796)
	50.4 (486)	79.4 (58)	48.9 (368)	<0.001	61.5 (306)	36.9 (157)	<0.001	77.7 (101)	46.2 (385)	<0.001	49.5 (103)	49.1 (254)	77.6 (45)	<0.001	76.1 (67)	68.2 (30)	46.6 (371)	<0.001
Substance use	(n=978)	(n=73)	(n=760)		(n=503)	(n=433)		(n=132)	(n=845)		(n=208)	(n=520)	(n=59)		(n=92)	(n=44)	(n=14)
Regular Cannabis Use (%yes) (n)	5.1 (50)	27.4 (20)	1.2 (9)	<0.001	9.2 (46)	0.5 (2)	<0.001	28.8 (38)	1.4 (12)	<0.001	1.4 (3)	4.0 (21)	28.8 (17)	<0.001	92.4 (85)	72.7 (32)	35.3 (284)	<0.001
Any substance use (%yes) (n)	42.9 (420)	89.0 (65)	34.1 (259)	<0.001	67.0 (337)	14.6 (63)	<0.001	90.2 (119)	35.5 (300)	<0.001	36.1 (75)	40.6 (211)	94.9 (56)	<0.001	30.4 (28)	13.6 (6)	1.7 (14)	<0.001

## Sheet: Table S2
Supplementary Table 2 Variables used in multivariable multiple imputation models
Variable	Type of variable	Regression model used to predict missing data in this variable	How variable entered when used to predict missing in other variables
Smoking exposure varialbes
Ever smoked a cigarette	Binary	N/a	Binary
Ever smoked a cigarette (reliable)	Binary	N/a	Binary
Current weekly smoking	Binary	N/a	Binary
Ever weekly smoking	Binary	N/a	Binary
CpG sites at age 15
cg13951797 (TRAF7)	Continuous	N/a	Continuous
cg03519879 (C14orf43)	Continuous	N/a	Continuous
cg02512902 (KSR1)	Continuous	N/a	Continuous
cg19593285 (E2F1)	Continuous	N/a	Continuous
cg05575921 (AHRR)	Continuous	N/a	Continuous
cg08331398 (PSMB8)	Continuous	N/a	Continuous
cg06338710 (GFI1)	Continuous	N/a	Continuous
cg09935388 (GFI1)	Continuous	N/a	Continuous
cg12876356 (GFI1)	Continuous	N/a	Continuous
cg18146737 (GFI1)	Continuous	N/a	Continuous
cg26703534 (AHRR)	Continuous	N/a	Continuous
Cpg sites at age 7
cg13951797 (TRAF7)	Continuous	Linear regression	Continuous
cg03519879 (C14orf43)	Continuous	Linear regression	Continuous
cg02512902 (KSR1)	Continuous	Linear regression	Continuous
cg19593285 (E2F1)	Continuous	Linear regression	Continuous
cg05575921 (AHRR)	Continuous	Linear regression	Continuous
cg08331398 (PSMB8)	Continuous	Linear regression	Continuous
cg06338710 (GFI1)	Continuous	Linear regression	Continuous
cg09935388 (GFI1)	Continuous	Linear regression	Continuous
cg12876356 (GFI1)	Continuous	Linear regression	Continuous
cg18146737 (GFI1)	Continuous	Linear regression	Continuous
cg26703534 (AHRR)	Continuous	Linear regression	Continuous
covariates for regression analyses
Batch	Continuous	N/a	Continuous
B cell	Continuous	N/a	Continuous
cd4t	Continuous	N/a	Continuous
cd8t	Continuous	N/a	Continuous
granulocyte	Continuous	N/a	Continuous
monocyte	Continuous	N/a	Continuous
natural killer	Continuous	N/a	Continuous
Sex	Binary	N/a	Binary
age	Continuous	N/a	Continuous
Maternal social class	Categorical (6 categories)	Ordinal logistic regression	5 indicator variables
Regular cannabis use	Binary	Multinomial logistic regression	Binary
Regular alcohol consumption	Binary	Multinomial logistic regression	Binary
Passive smoke exposure	Binary	N/A no missing data	Binary
Maternal smoking during pregnancy	Binary	Ordinal logistic regression	Binary
Other possible predictors of missing data
Paternal social class	Categorical (6 categories)	Ordinal logistic regression	5 indicator variables
Mother's highest educational qualification	Categorical (5 categories)	Ordinal logistic regression	4 indicator variables
Any substance use	Binary	Multinomial logistic regression	Binary
Paternal smoking during pregnancy	Binary	Ordinal logistic regression	Binary
N/a – no missing data

## Sheet: Table S3
Supplementary Table 3 Multivariable linear regression of smoking behaviours and DNA methylation (non imputed)
	Basic model			Model 1			Model 2			Model 3			Model 4
CpG site	Beta	95% CI	p	Beta	95% CI	p	Beta	95% CI	P	Beta	95% CI	p	Beta	95% CI	p
Ever smoked a cigarette reliable (n=504 ever; N = 435 never)
Total Sample Size	910			770			756			732			674
cg02512902 (KSR1)	-0.016	-0.023, -0.009	3.64e-06	-0.01374	-0.021, -0.006	0.000281	-0.013	-0.021, -0.005	0.002	-0.012	-0.020, -0.004	0.002	-0.013	-0.021, -0.004	0.004
cg19593285 (E2F1)	-0.015	-0.021, -0.008	1.83e-05	-0.00929	-0.016, -0.002	0.01	-0.009	-0.016, -0.001	0.026	-0.009	-0.017, -0.001	0.023	-0.007	-0.016, 0.001	0.074
cg13951797 (TRAF7)	-0.016	-0.024, -0.009	1.34e-05	-0.01127	-0.019, -0.003	0.005	-0.01	-0.019, -0.002	0.015	-0.009	-0.018, -0.001	0.029	-0.012	-0.021, -0.003	0.008
cg03519879 (C14orf43)	-0.013	-0.019, -0.007	1.8e-05	-0.01105	-0.018, -0.004	0.001	-0.012	-0.019, -0.004	0.002	-0.012	-0.019, -0.005	0.001	-0.013	-0.021, -0.005	0.001
Current weekly smoking (n =71 yes; N = 762 no)
Total Sample Size	808			694			686			661			609
cg05575921 (AHRR)	-0.04	-0.051, -0.030	3.1e-14	-0.037	-0.048, -0.025	1.25e-10	-0.037	-0.049, -0.024	1.06e-08	-0.036	-0.049, -0.024	1.29e-08	-0.039	-0.053, -0.025	2.4e-08
Ever smoked weekly (N = 132 EVER; N = 848 NEVER)
Total Sample Size	949			803			789			762			704
cg05575921 (AHRR)	-0.035	-0.043, -0.027	5.9e-17	-0.029	-0.038, -0.019	6.48e-10	-0.026	-0.036, -0.016	5.72e-07	-0.026	-0.036, -0.016	4.23e-07	-0.027	-0.038, -0.016	9.4e-07
cg08331398 (PSMB8)	-0.02	-0.028, -0.011	4.88e-06	-0.02	-0.031, -0.010	0.000103	-0.026	-0.037, -0.014	1.55e-06	-0.026	-0.037, -0.014	1.51e-05	-0.028	-0.041, -0.016	1.13e-05
Cotinine in the blood ng/ml
Total Sample Size	770			649			644			620			573
cg05575921 (AHRR)	-0.000404	-5.01e-04, -3.06e-04	4.19e-16	-0.000211	-3.28e-04, -9.45e-05	0.000389	-0.00018	-3.07e-04, -5.29e-05	0.005	-0.000152	-2.85e-04, -1.85e-05	0.026	-5.47	-2.77e-04, -1.71e-05	0.027
cg06338710 (GFI1)	-0.000583	-8.22e-04, -3.44e-04	1.73e-06	-0.000819	-0.001, -5.09e-04	2.3e-07	-0.000816	-0.001, -4.77e-04	2.34e-06	-0.000754	-0.001, -4.22e-04	8.55e-06	-0.0006	-9.28e-04, -2.72e-04	0.000342
cg09935388 (GFI1)	-0.000651	-8.81e-04, -4.21e-04	2.98e-08	-0.00073	-0.001, -4.34e-04	1.32e-06	-0.000752	-0.001, -4.29e-04	4.99e-06	-0.000333	-5.87e-04, -8.02e-05	0.01	-0.00053	-8.07e-04, -2.52e-04	0.000183
cg12876356 (GFI1)	-0.000717	-0.001, -4.23e-04	1.74e-06	-0.00098	-0.001, -6.08e-04	2.75e-07	-0.001	-0.001, -5.94e-04	1.46e-06	-0.00056	-8.70e-04, -2.51e-04	0.000386	-0.000643	-0.001283	0.000468
cg18146737 (GFI1)	-0.000572	-8.29e-04, -3.15e-04	1.29e-05	-0.000867	-0.001, -5.36e-04	2.93e-07	-0.000948	-0.001, -5.90e-04	2.14e-07	-0.000301	-4.73e-04, -1.29e-04	0.0006	-0.000653	-0.001305	4.35e-05
cg26703534 (AHRR)	-0.000267	-3.69e-04, -1.65e-04	3.11e-07	-0.000218	-3.52e-04, -8.39e-05	0.001	-0.000194	-3.41e-04, -4.64e-05	0.01	-0.000155	-3.12e-04, 2.25e-06	0.053	-1.67e-05	-3.17e-04, -1.79e-05	0.028
Basic Model: Adjusted model for batch and cell count
Model 1: Adjusted model for batch, cell count, age, sex, social class and maternal smoking during pregnancy
Model 2: Adjusted model for batch, cell count, age, sex, social class, regular cannabis use, regular alcohol use, passive smoke and maternal smoking during pregnancy
Model 3: Adjusted model for batch, cell count, age, sex, social class, regular cannabis use, regular alcohol use, passive smoke, maternal smoking during pregnancy and methylation at age 7
Model 4: Adjusted model for batch, cell count, age, sex, social class, regular cannabis use, regular alcohol use, passive smoke, maternal smoking during pregnancy and cord blood methylation
Bonferroni threshold= 1.91e-05

## Sheet: Table S4
Supplementary Table 4 Fit statistics for latent classes of smoking frequency across adolescence; N = 945
Classes	Parameters	Likelihood	aBIC	Entropy	Bivariate fit	LMR-LRT	BLRT
1	9	-1218	2470	n/a	625	n/a	n/a
2	19	-1077	2223	0.931	83	p < 0.001	p < 0.001
3	29	-1063	2232	0. 947	36	p < 0.001	p < 0.001
4	39	-1055	2254	0.943	9	p = 0.853	p =0.020
5	49	-1052	2285	0.942	2	p = 0.586	p =0.470
aBIC: sample-size adjusted Bayesian information criterion (lower values indicate preferred models); BLRT: Bootstrap Likelihood Ratio Test; LMR-LRT: Lo, Mendell & Rubin Likelihood Ratio Test (high values indicate no evidence of improvement in fit from model with one less class)

## Sheet: Table S5
Supplementary Table 5 Interaction analysis between maternal smoking during pregnancy and own smoking measures for those CpG sites which are known to be persistently altered in offspring due to maternal smoking
	Ever smoking interaction n=770			Current weekly smoking interaction n=694			Ever weekly smoking interaction n=803			Cotinine interaction n=694
CpG	Beta	Se	p	Beta2	Se2	p2	Beta3	Se3	p3	Beta4	Se4	p4
cg06338710	-0.0209673	0.0277074	0.449206	-0.0717171	0.0394901	0.0693583	-0.0450237	0.032246	0.162636	-0.0013756	0.0003875	0.0003857
cg09662411	-0.0196979	0.0265982	0.458951	-0.0630524	0.0384499	0.101034	-0.0226865	0.0314244	0.470331	-0.0011636	0.0003841	0.0024523
cg03144619	-0.0206682	0.019067	0.278374	-0.055169	0.0284008	0.0520744	-0.0327811	0.0224229	0.143755	-0.0007285	0.0002502	0.003598
cg04180046	-0.0188298	0.0260601	0.469953	0.0397347	0.0380524	0.296387	0.0522016	0.0308945	0.0910909	0.0010252	0.0003604	0.0044477
cg10399789	-0.0449102	0.027311	0.100094	-0.0815823	0.0397728	0.0402468	-0.0109996	0.0318549	0.729867	-0.0008846	0.0003895	0.0231612
cg18316974	-0.0457257	0.0197661	0.0207036	-0.063978	0.0274162	0.0196176	-0.0213254	0.0231071	0.356062	-0.0006395	0.0002819	0.0233025
cg14817490	0.0095194	0.0138821	0.49288	-0.0197113	0.0196873	0.316721	-0.0271265	0.0161624	0.0932753	-0.0004331	0.000191	0.0233442
cg12101586	-0.0143159	0.0250623	0.567854	0.0324576	0.0360472	0.367897	0.0050573	0.0294408	0.863612	0.0007594	0.0003549	0.0323506
cg21161138	0.0060337	0.0210758	0.774659	-0.0202767	0.0312884	0.516948	0.0021646	0.0245426	0.929719	0.0006139	0.0002894	0.0339304
cg22441770	0.0059931	0.0102599	0.559137	-0.0149007	0.0148961	0.317162	-0.0121902	0.012088	0.313238	-0.0002842	0.0001438	0.0481056
cg13951797	0.0090979	0.014346	0.525963	0.0220977	0.0207542	0.286997	0.0301266	0.0169494	0.0754951	0.00039	0.000206	0.0582971
cg06814287	0.0127431	0.0095938	0.184091	0.0278976	0.0144887	0.0541706	0.0299296	0.0112957	0.0080575	0.0002397	0.0001285	0.0621375
cg03340878	-0.0426451	0.024723	0.0845429	0.0010182	0.03654	0.977769	0.0023534	0.0292658	0.935906	0.0006453	0.0003474	0.0632447
cg19572487	-0.0087361	0.0184993	0.636754	0.0544343	0.0268528	0.0426479	0.0404103	0.0219271	0.0653383	0.0004504	0.0002599	0.0831412
cg14316231	-0.0092674	0.0155447	0.551057	-0.020342	0.0229148	0.37469	-0.0129299	0.0184515	0.483457	-0.0003524	0.0002238	0.115401
cg23351584	-0.0054914	0.0105138	0.60146	-0.0004909	0.0153553	0.974496	0.002796	0.0123477	0.820863	0.0002079	0.0001407	0.139413
cg09935388	-0.0191636	0.026265	0.46562	-0.0072483	0.0370161	0.844755	0.0311677	0.0305004	0.306839	-0.0005197	0.0003728	0.163267
cg13876650	0.0114931	0.0080587	0.153818	0.006971	0.0116265	0.548789	0.0033333	0.0095538	0.727167	0.000163	0.0001171	0.164121
cg06934523	0.0083042	0.0102667	0.418602	0.0129173	0.0148016	0.38283	0.0081552	0.0119958	0.496603	0.0001945	0.0001446	0.178545
cg06896207	0.0240556	0.0138969	0.0834519	0.0177099	0.0205496	0.388792	0.0102612	0.0164395	0.532509	0.0002661	0.0001986	0.180385
cg13411554	-0.0254988	0.0432331	0.555326	0.066162	0.0623635	0.288731	0.0609167	0.0506951	0.229508	0.0008157	0.0006137	0.183833
cg15892280	0.0066158	0.0089628	0.460427	-0.0005603	0.0134699	0.966821	0.0154598	0.010809	0.15264	0.0001712	0.0001295	0.186056
cg14183922	-0.0086392	0.0083505	0.300869	-0.0090892	0.012421	0.464315	-0.0094359	0.0098912	0.340097	-0.0001533	0.0001185	0.195988
cg12876356	-0.0118764	0.0334405	0.722478	-0.0574542	0.0473434	0.224915	0.0066905	0.0391687	0.864372	-0.0006	0.0004727	0.204334
cg22510139	0.050926	0.0166605	0.002238	0.0477474	0.0247937	0.0541307	0.0364447	0.0196377	0.0634739	-0.0002827	0.0002275	0.214027
cg18178840	-0.0040512	0.021922	0.853386	-0.0347444	0.0323139	0.282278	-0.0138332	0.0255354	0.588006	0.0003877	0.0003121	0.214154
cg09578155	0.0099155	0.0135985	0.465905	-0.0055579	0.0200502	0.781628	-0.0073952	0.0158596	0.641007	-0.0002409	0.0001946	0.215741
cg07827420	0.0030073	0.0077919	0.699535	-0.0173465	0.0109225	0.112253	0.0008089	0.0091253	0.929362	-0.0001307	0.000108	0.226043
cg19089201	0.0178879	0.0238953	0.4541	0.0016715	0.0354353	0.962378	0.0184129	0.0282156	0.514027	0.0004071	0.0003368	0.226767
cg06635952	0.0179546	0.0174771	0.304269	0.0158789	0.0258617	0.539221	0.0047304	0.0207224	0.819432	0.000291	0.0002447	0.2344
cg07104557	0.0147002	0.0187532	0.433114	-0.0117434	0.0272926	0.666995	0.0007604	0.0220267	0.97246	-0.0002911	0.0002597	0.262332
cg18146737	-0.0002205	0.0289638	0.993925	-0.0717779	0.0401619	0.073903	-0.0030735	0.0336726	0.927273	-0.0004669	0.0004179	0.263876
cg22132788	0.0059631	0.0257588	0.816927	0.0284772	0.0381723	0.455657	0.0306289	0.0304326	0.314199	0.00037	0.0003652	0.310998
cg07413467	0.0210795	0.0177605	0.235276	-0.0186315	0.0258542	0.471133	-0.0128122	0.0207446	0.536829	-0.0002402	0.0002382	0.313277
cg23680900	-0.0028047	0.0059066	0.634898	7.99e-05	0.0089128	0.992843	-0.0041439	0.0069451	0.550729	-8.12e-05	8.12e-05	0.317532
cg11700584	0.0046496	0.0165117	0.778256	-0.0292969	0.0240962	0.224049	-0.0232271	0.0193948	0.231076	0.0002276	0.0002327	0.327848
cg12803068	0.0049416	0.031088	0.873704	-0.0097096	0.04637	0.83414	0.0064828	0.0365371	0.859169	0.0004152	0.0004351	0.339922
cg20244340	-0.0066039	0.011607	0.569382	-0.0240629	0.0172364	0.1627	-0.0236693	0.0136179	0.082193	-0.000158	0.0001662	0.341928
cg18621256	-0.0057569	0.0106397	0.588452	-0.0048839	0.0158742	0.758339	-0.0152496	0.0126311	0.227313	-0.0001453	0.0001536	0.3441
cg11625488	-0.0020565	0.0146417	0.888299	0.0001564	0.0211735	0.994107	0.0120465	0.0172372	0.484635	-0.0002	0.0002116	0.344611
cg10993442	-0.0019434	0.0218831	0.929232	0.0655593	0.0322138	0.0418377	0.0249223	0.02582	0.33443	-0.000295	0.0003127	0.345436
cg04232972	0.0016833	0.0103748	0.871108	-0.0155981	0.0153769	0.310402	-0.0175401	0.0120996	0.147157	-0.0001355	0.0001448	0.349533
cg21322436	-0.0008952	0.0105172	0.932172	0.0091478	0.0161271	0.570557	0.0143796	0.0124626	0.248574	0.0001256	0.00014	0.369522
cg26703534	0.0091473	0.0121258	0.450633	0.0049131	0.018051	0.785482	0.0022621	0.014321	0.874491	-0.0001476	0.000169	0.382313
cg00169122	0.0064401	0.0210748	0.759921	-0.009441	0.0311289	0.761671	-0.017359	0.0247929	0.483826	0.0002542	0.0003014	0.399051
cg01952185	-0.0229517	0.0177864	0.196908	0.0057883	0.026086	0.824397	-0.0034112	0.0208517	0.870052	0.0002058	0.0002493	0.409029
cg13594903	-0.0098258	0.0099227	0.322058	-0.0261234	0.0145085	0.071773	-0.0166919	0.0116906	0.153349	0.0001112	0.000138	0.420358
cg01899089	0.0126625	0.0169254	0.454377	0.0114869	0.0251217	0.647491	0.006409	0.0198385	0.746652	0.0001923	0.0002392	0.42124
cg26146569	0.0129624	0.0150795	0.390007	0.003254	0.0220034	0.882432	0.0092853	0.017714	0.600156	-0.0001739	0.0002189	0.426887
cg15261712	0.0366229	0.0177199	0.0387562	0.0304323	0.0267199	0.254729	0.0208251	0.0211365	0.324493	0.0001972	0.000255	0.439154
cg07465627	-0.0029019	0.0164901	0.860312	-0.0053808	0.0239056	0.821914	0.0056311	0.0192787	0.770218	-0.0001792	0.0002319	0.439778
cg14179389	-0.0058554	0.0196885	0.76616	-0.0245577	0.0291671	0.399807	-0.0111818	0.0233164	0.631535	-0.0002065	0.0002677	0.440504
cg26764244	-0.0096389	0.016084	0.548985	-0.0137833	0.0234666	0.556963	-0.02077	0.0188415	0.270309	-0.0001775	0.0002311	0.44235
cg17580614	-0.0157061	0.0170258	0.356274	0.0176399	0.0247781	0.476515	0.0232769	0.0201042	0.24694	-0.0001798	0.0002375	0.448984
cg03991871	0.0258269	0.0152532	0.090414	0.0122856	0.0226362	0.587308	0.0095469	0.0180219	0.596295	0.0001611	0.0002198	0.4636
cg24688690	-0.005766	0.0089927	0.521401	0.0088871	0.0131111	0.497881	0.0160103	0.0105185	0.127981	-8.83e-05	0.0001259	0.483162
cg03450842	-0.0032696	0.0114588	0.775385	0.0148797	0.016955	0.380161	0.0198547	0.0133	0.135479	0.000105	0.0001585	0.507602
cg10814005	0.0075	0.0093454	0.422247	0.0186407	0.0145149	0.199057	0.0137675	0.0116155	0.235908	8.44e-05	0.0001285	0.511148
cg22057874	-0.0074801	0.0166232	0.652725	0.0039499	0.024388	0.871338	-0.0004586	0.0194225	0.981161	-0.0001562	0.0002391	0.513601
cg22851561	-0.0052923	0.022462	0.813733	-0.0116542	0.0331096	0.724847	-0.004426	0.0264543	0.867127	0.0001977	0.0003089	0.522099
cg12806681	0.0088811	0.0073877	0.229304	-0.0039265	0.0106508	0.71238	0.0012297	0.0086273	0.886655	-6.72e-05	0.0001155	0.560366
cg10841124	0.0110011	0.010373	0.288897	0.0242763	0.0154199	0.115406	0.0037493	0.0122079	0.758751	-8.23e-05	0.0001445	0.569108
cg15963463	0.0011657	0.0146419	0.936544	0.0080254	0.0217456	0.712085	-0.0017012	0.017271	0.921536	-0.0001144	0.0002055	0.577892
cg26640901	-0.0062048	0.0088223	0.481866	-0.0109974	0.0130106	0.397966	-0.0085324	0.0105207	0.417359	-6.89e-05	0.0001241	0.579013
cg00526336	-0.0225806	0.0138879	0.103967	0.0167198	0.0203836	0.41207	0.0142879	0.0160736	0.374056	9.69e-05	0.0001808	0.591834
cg13184736	-0.0208151	0.021445	0.331735	0.0064979	0.0315957	0.837059	0.0148709	0.0253355	0.557232	-0.0001625	0.0003049	0.59411
cg25949550	0.0054338	0.0068007	0.424288	-0.0093864	0.0104124	0.367341	-0.0103365	0.008092	0.201469	-5.08e-05	9.59e-05	0.595823
cg00496272	0.0028213	0.0072248	0.696168	-0.0087996	0.0107252	0.411952	-0.0101148	0.0084959	0.23383	-4.75e-05	0.0001017	0.640873
cg07069636	0.003834	0.0090055	0.670302	0.0140973	0.0135172	0.296986	0.0126467	0.0106942	0.236979	5.92e-05	0.0001275	0.642345
cg24019564	0.0035335	0.0230323	0.878072	0.0203535	0.0341637	0.551332	0.0049382	0.0271568	0.855707	-0.0001512	0.0003328	0.649673
cg01083131	0.0164671	0.0108611	0.12948	-0.0253578	0.0156187	0.104471	-0.0164023	0.0126569	0.195001	-6.76e-05	0.0001525	0.657605
cg03127898	0.0025622	0.0181679	0.887847	0.0236367	0.0272131	0.385078	0.0249436	0.0215076	0.246148	-0.0001067	0.0002459	0.664385
cg11902777	-0.0067326	0.0063651	0.290169	-0.0019611	0.0093014	0.833016	-0.0054485	0.0074543	0.464824	-3.68e-05	8.56e-05	0.667149
cg03474926	0.0095383	0.0060773	0.116529	0.0099351	0.0091021	0.275045	0.0139089	0.0071319	0.0511488	3.71e-05	8.65e-05	0.668206
cg26954197	-0.0079177	0.0118711	0.504791	0.0326609	0.0173779	0.0601823	0.0156509	0.013919	0.260831	7.02e-05	0.0001641	0.668835
cg11554391	0.0006166	0.0085029	0.94219	-0.0132083	0.0125889	0.294087	-0.0122639	0.0101103	0.225129	5.19e-05	0.0001229	0.673008
cg05273302	0.0313498	0.013328	0.0186642	0.0002192	0.0198629	0.991194	0.0020537	0.0157614	0.896332	-7.8e-05	0.000192	0.684629
cg13547053	0.0178401	0.0141738	0.208151	0.0417905	0.0212691	0.0494318	0.0205966	0.0167708	0.219402	7.78e-05	0.000198	0.694241
cg26681628	-0.0069191	0.0191648	0.718075	-0.016089	0.0284295	0.571443	-0.0151401	0.0222807	0.496811	0.0001046	0.0002669	0.695175
cg05208178	0.0080906	0.0093421	0.38647	-0.0113131	0.0138171	0.412914	-0.0096351	0.0109976	0.380969	4.96e-05	0.0001335	0.7101
cg10520740	-0.0146476	0.01023	0.152192	0.0288936	0.0151013	0.0557073	0.019336	0.0119874	0.106739	-5.15e-05	0.0001415	0.716006
cg17924476	-0.0373546	0.0263008	0.155525	-0.0678053	0.0381119	0.0752212	-0.0485073	0.0308249	0.115571	0.0001307	0.0003616	0.717808
cg25464840	0.0134269	0.0144123	0.351529	-0.0009661	0.0214512	0.964078	0.008657	0.0169719	0.609997	7.01e-05	0.0001998	0.725706
cg16611234	-0.0158872	0.019054	0.404395	0.0076288	0.0277268	0.783207	0.0052391	0.0221689	0.813181	9.13e-05	0.0002625	0.728052
cg16255816	-0.0064004	0.0104405	0.539852	-0.0078037	0.0154663	0.613865	-0.0046242	0.012183	0.704267	-4.97e-05	0.0001442	0.73026
cg00930606	0.0004228	0.0092543	0.963559	-0.000685	0.0133502	0.959079	0.0087911	0.0108765	0.418937	-4.17e-05	0.0001325	0.753175
cg25189904	-0.0389924	0.0227422	0.0864306	-0.0324711	0.032757	0.321553	-0.0377745	0.0265592	0.154946	-9.52e-05	0.0003251	0.769646
cg27583010	-0.0048124	0.0151032	0.750005	-0.0007942	0.0223369	0.971636	-0.0039452	0.0177499	0.824107	6.02e-05	0.0002136	0.778137
cg02583484	0.0131565	0.0089481	0.141477	-0.0044627	0.0134393	0.739842	-0.0003151	0.0106135	0.976315	3.6e-05	0.0001314	0.783915
cg13279811	-0.0037298	0.0092754	0.687593	0.0063502	0.0136344	0.641394	-0.0083298	0.0108376	0.442128	3.5e-05	0.0001291	0.786119
cg16254309	0.0027142	0.0080437	0.73579	0.0142532	0.0117351	0.224528	0.0108343	0.0094502	0.251603	2.94e-05	0.000109	0.787215
cg07339236	-0.0130663	0.0135925	0.336409	-0.0307015	0.0198104	0.121197	-0.0216039	0.015909	0.174474	4.68e-05	0.0001739	0.787719
cg18780100	0.014192	0.0207503	0.494014	0.0144513	0.0311155	0.642331	-0.011321	0.0244544	0.643404	-7.41e-05	0.00029	0.79816
cg26283141	-0.0029165	0.0159689	0.855085	0.0014643	0.0232514	0.949786	0.003389	0.0187862	0.856838	-5.27e-05	0.0002261	0.815735
cg15233611	0.0030889	0.0106324	0.771422	0.0070812	0.0158107	0.654246	-0.0047618	0.0126263	0.706075	3.45e-05	0.0001549	0.82373
cg11207515	0.0210172	0.0234803	0.370734	0.0312806	0.0342331	0.360846	0.0278666	0.0276262	0.313117	7.12e-05	0.0003306	0.829582
cg11527913	-0.0159927	0.0206622	0.438927	-0.0433991	0.0306912	0.157345	-0.0247314	0.024133	0.305459	-6.22e-05	0.0002953	0.833047
cg14712058	-0.0080071	0.0125032	0.521906	0.010562	0.0185312	0.568704	0.0200567	0.0146578	0.171209	-3.67e-05	0.0001764	0.835361
cg04359840	0.0267724	0.0171578	0.118675	0.0035823	0.0256176	0.888787	0.0071	0.0201987	0.725208	4.4e-05	0.0002404	0.854903
cg05460226	0.0245437	0.0302108	0.416555	-0.0328883	0.0449425	0.464299	-0.0138526	0.0355424	0.696722	7.67e-05	0.0004232	0.856094
cg12741639	0.0218444	0.0103031	0.0339905	0.003715	0.0151191	0.805904	0.002117	0.0122498	0.862793	2.48e-05	0.0001465	0.865533
cg03373393	0.0028878	0.0071893	0.687917	-0.00987	0.0106065	0.352082	-0.0090508	0.0084639	0.284915	1.58e-05	0.0001019	0.876579
cg11429111	-0.0075171	0.0170222	0.658775	0.0249974	0.0249375	0.316148	0.0064021	0.0201761	0.751007	3.08e-05	0.0002432	0.89915
cg01272202	-0.0098515	0.012248	0.421205	0.007048	0.0181445	0.697692	0.0116654	0.0143106	0.414984	-2.14e-05	0.0001691	0.899227
cg08097581	0.0027391	0.0103952	0.792166	0.0069414	0.0151431	0.646676	0.0135824	0.0121181	0.262356	-1.79e-05	0.0001448	0.901626
cg25537245	0.0070269	0.0074251	0.343963	-0.0130808	0.0110059	0.234623	-0.008721	0.0087175	0.317118	1.29e-05	0.0001076	0.904762
cg24230340	-0.0121997	0.0117367	0.298597	-0.0022299	0.0174591	0.89837	-0.0078852	0.0137274	0.565691	-1.95e-05	0.0001629	0.904879
cg07742396	0.0029744	0.0103493	0.773802	-0.0041271	0.0162338	0.799316	-0.0044978	0.0129605	0.728561	1.65e-05	0.0001509	0.913164
cg05575921	-0.0158894	0.0112468	0.157716	-0.0265831	0.0154148	0.0846138	-0.0140625	0.0128665	0.274414	-1.59e-05	0.0001473	0.91419
cg23067299	-0.0136644	0.0154254	0.375704	0.0312167	0.0229334	0.173454	0.0279034	0.0182272	0.125802	-2.36e-05	0.000221	0.915066
cg20066188	0.0392272	0.013446	0.0035298	-0.0059297	0.0194931	0.760981	-0.0022037	0.0158985	0.889757	-1.7e-05	0.0001906	0.928843
cg00871371	0.0031084	0.0186336	0.867514	-0.0153375	0.0273873	0.575463	-0.0159846	0.0219894	0.467273	2.22e-05	0.0002632	0.932704
cg21611682	-0.0051062	0.0114743	0.656311	0.018082	0.0166406	0.277203	0.0234961	0.0134694	0.0810874	-1.33e-05	0.0001629	0.935117
cg10788371	0.0055005	0.0121539	0.650857	-0.0192525	0.0174307	0.269371	-0.0006182	0.0141395	0.965125	1.04e-05	0.0001728	0.952133
cg08606254	0.0063327	0.0160435	0.693048	0.0296878	0.0238399	0.213022	0.0204419	0.0187271	0.275022	-1.03e-05	0.0002082	0.960738
cg15578140	-0.0049966	0.0160882	0.756123	-0.006839	0.0240582	0.776205	-1.14e-05	0.019243	0.999525	5.48e-06	0.0002307	0.981042
cg23916896	0.018485	0.0126499	0.143939	0.0228994	0.0186059	0.218411	-0.0104196	0.0147809	0.48085	-3.63e-06	0.0001832	0.984213
cg13834112	-0.0072314	0.0146471	0.621514	0.0077059	0.0216315	0.721664	0.0046801	0.0172289	0.785897	-8.75e-07	0.0002067	0.996624
cg22937882	-0.0018468	0.0129727	0.886797	0.0102588	0.0197377	0.603233	0.0202863	0.0153762	0.187057	3.24e-07	0.000189	0.998633

## Sheet: Table S6
Supplementary Table 6 Association between cell counts and smoking
	Ever smoking					Current weekly smoking
	Model	N	Beta	95% CI	P	N	Beta	95% CI	P
B-cell	1	910	-0.00069	-0.005, 0.004	0.748	806	0.003	-0.005, 0.011	0.504
	2	882	-0.000899	-0.004, 0.003	0.669	779	0.003	-0.004, 0.011	0.415
CD4+ T cells	1	910	0.001	-0.006, 0.009	0.694	806	0.016	0.003, 0.029	0.017
	2	882	0.002	-0.005, 0.009	0.636	779	0.018	0.006, 0.031	0.005
CD8 T-cell	1	910	0.002	-0.002, 0.007	0.352	806	-0.001	-0.009, 0.007	0.757
	2	882	0.002	-0.002, 0.006	0.405	779	-0.003	-0.011, -0.004	0.391
Granulocyte	1	910	0.008	-0.004, 0.021	0.178	806	-0.004	-0.027, 0.019	0.712
	2	882	0.007	-0.005. 0.019	0.255	779	-0.007	-0.030, 0.016	0.56
Monocyte	1	910	-0.009	-0.007, 9.36e-04	0.141	806	-0.007	-0.014, 1.56e-05	0.051
	2	882	-0.003	-0.007, 5.65e-04	0.098	779	-0.007	-0.014, -2.95e-04	0.041
Natural killer cell	1	910	-0.008	-0.015, 0.001	0.02	806	-0.005	-0.018, 0.008	0.47
	2	882	-0.007	-0.014, 3.45e-04	0.062	779	-0.003	-0.016, 0.011	0.698
Model 1 Basic association
Model 2 Adjusted for cell counts at age 7
Bonferroni corrected threshold = 0.008

## Sheet: Table S7
Supplementary Table 7 Overlap of CpG sites associated with both prenatal smoke exposure and own smoking
	Joubert sustained maternal smoking and cord blood methylation			Joehanes DNA methylation and own smoking
	PubMedID: 27040690			PubMedID: 27651444
CpG site	Coef	SE	P	Coef	SE	P
cg00169122	0.0098	0.0016	7.31e-10	0.00916553	0.00120934	3.483e-14
cg00496272	-0.005	0.0008	2.19e-09	-0.00827304	0.00120253	5.999e-12
cg00526336	-0.0067	0.0012	1.45e-08	-0.00928231	0.00139515	2.867e-11
cg00871371	-0.0116	0.0019	2.58e-09	-0.00947363	0.00117799	8.823e-16
cg00930606	-0.0091	0.0013	6.12e-13	-0.0104708	0.0010625	6.529e-23
cg01083131	-0.008	0.0014	4.29e-09	-0.0155197	0.00127355	3.682e-34
cg01272202	-0.0052	0.0009	2.73e-08	-0.0101943	0.00147026	4.101e-12
cg01899089	-0.0082	0.0014	5.47e-09	-0.0315994	0.00394107	1.075e-15
cg01952185	0.0291	0.0027	8.67e-27	0.0150244	0.00231341	8.332e-11
cg02583484	-0.0063	0.0008	6.32e-15	-0.0259769	0.00254425	1.788e-24
cg03127898	0.0106	0.0018	1.26e-09	0.00680324	0.0011294	1.704e-09
cg03144619	-0.0302	0.0033	1.53e-19	-0.0174605	0.00318695	4.283e-08
cg03340878	-0.0114	0.0021	8.36e-08	-0.0203776	0.00334014	1.055e-09
cg03373393	-0.0033	0.0006	5.19e-09	-0.00781117	0.00129148	1.465e-09
cg03450842	-0.0077	0.0013	1.07e-08	-0.0259384	0.00338642	1.866e-14
cg03474926	-0.005	0.0008	1.58e-10	-0.00727133	0.00107378	1.273e-11
cg03991871	-0.0151	0.0014	3.63e-27	-0.0378841	0.0046253	2.599e-16
cg04180046	0.0502	0.0021	4.18e-124	0.0351022	0.00410846	1.298e-17
cg04232972	-0.0069	0.0012	2.14e-08	-0.0153479	0.00183877	7.013e-17
cg04359840	-0.0112	0.0019	2.52e-09	-0.0182106	0.00268038	1.09e-11
cg05208178	-0.0056	0.001	1.42e-08	-0.00539222	0.00094203	1.04e-08
cg05273302	-0.008	0.0015	5.15e-08	-0.0135199	0.00162394	8.407e-17
cg05460226	-0.0089	0.0016	2.56e-08	-0.0208644	0.00344098	1.332e-09
cg05575921	-0.0644	0.0022	1.64e-193	-0.180272	0.0170706	4.55e-26
cg06338710	-0.0367	0.0025	5.56e-49	-0.0249406	0.00353388	1.694e-12
cg06635952	0.0106	0.0019	1.35e-08	0.0212883	0.00255314	7.55e-17
cg06814287	0.0109	0.002	3.43e-08	-0.00725683	0.00098295	1.551e-13
cg06896207	-0.0077	0.0014	4.88e-08	-0.0107645	0.00153044	2.013e-12
cg06934523	-0.0069	0.0012	2.95e-08	-0.00971145	0.00169331	9.74e-09
cg07069636	-0.0074	0.0012	1.37e-09	-0.0173632	0.00209086	1.004e-16
cg07104557	-0.0116	0.0017	6.4e-12	-0.0152699	0.00283037	6.852e-08
cg07339236	-0.0125	0.0009	1.39e-48	-0.0231946	0.00222931	2.368e-25
cg07413467	0.0087	0.0016	5.39e-08	0.0126608	0.00162605	6.903e-15
cg07465627	-0.008	0.0015	9.83e-08	-0.0136114	0.00173131	3.783e-15
cg07742396	-0.0067	0.0011	5.78e-09	-0.0137982	0.00215826	1.625e-10
cg07827420	-0.0082	0.0013	7.07e-10	-0.00662626	0.00122435	6.23e-08
cg08097581	-0.0104	0.0011	1.8e-20	-0.00619257	0.00105833	4.879e-09
cg08606254	0.0246	0.0017	1.85e-49	0.00707877	0.0009035	4.695e-15
cg09578155	-0.0077	0.0012	4.04e-10	-0.0110012	0.00099044	1.155e-28
cg09662411	-0.0542	0.0029	6.35e-76	-0.0323231	0.00393763	2.235e-16
cg09935388	-0.0994	0.0044	6.61e-111	-0.0831527	0.00985097	3.145e-17
cg10399789	-0.0256	0.0021	1.17e-34	-0.0193158	0.00333742	7.139e-09
cg10520740	-0.0108	0.0012	6.08e-18	-0.00958004	0.00176646	5.85e-08
cg10788371	-0.0064	0.001	1.2e-10	-0.0187951	0.0025658	2.385e-13
cg10814005	-0.0044	0.0008	8.55e-08	-0.0158691	0.00150644	6.009e-26
cg10841124	0.005	0.0009	7.11e-09	0.0117422	0.00155164	3.802e-14
cg10993442	-0.0072	0.0013	4.56e-08	-0.00533719	0.00088675	1.757e-09
cg11207515	-0.0226	0.0027	1.93e-17	0.043051	0.00489946	1.538e-18
cg11429111	0.0296	0.0024	8.81e-34	0.0133787	0.0017744	4.705e-14
cg11527913	-0.0199	0.0034	6.4e-09	-0.00671655	0.00111274	1.579e-09
cg11554391	-0.0045	0.0008	7.27e-08	-0.0233977	0.00264755	9.789e-19
cg11625488	-0.0167	0.002	2.35e-16	-0.011497	0.00213934	7.697e-08
cg11700584	-0.0088	0.0016	5.12e-08	-0.0150896	0.00134529	3.38e-29
cg11902777	-0.0067	0.0005	6.09e-43	-0.0200973	0.00177356	9.146e-30
cg12101586	0.0454	0.003	3.67e-50	-0.0220732	0.00387805	1.257e-08
cg12741639	-0.0077	0.0011	6.31e-13	-0.01449	0.0023575	7.928e-10
cg12803068	0.0702	0.0028	2.64e-134	0.0632031	0.0064349	9.06e-23
cg12806681	-0.01	0.0011	4.44e-20	-0.0187072	0.00214324	2.582e-18
cg12876356	-0.0942	0.0045	8.35e-99	-0.0573291	0.00718605	1.489e-15
cg13184736	-0.0105	0.0017	1.68e-09	-0.0424078	0.00521619	4.292e-16
cg13279811	-0.0116	0.0019	1.19e-09	-0.0123612	0.0019606	2.886e-10
cg13411554	0.0116	0.002	3.83e-09	0.0388514	0.00613299	2.376e-10
cg13547053	0.0129	0.0015	2.11e-18	0.0105205	0.00156991	2.065e-11
cg13594903	-0.0044	0.0007	4.42e-09	-0.0093575	0.00145761	1.365e-10
cg13834112	0.0219	0.0021	6.33e-25	0.0130598	0.0022109	3.484e-09
cg13876650	-0.0066	0.001	1.58e-11	-0.00675666	0.00096393	2.392e-12
cg13951797	-0.012	0.0017	3.78e-12	-0.0153216	0.00135785	1.58e-29
cg14179389	-0.0683	0.0032	2.79e-101	-0.0236913	0.00392965	1.651e-09
cg14183922	-0.0101	0.0015	3.98e-11	-0.00935053	0.00099381	5.021e-21
cg14316231	-0.0103	0.0018	2.03e-08	-0.0169002	0.00262991	1.309e-10
cg14712058	-0.0086	0.0014	4.31e-10	-0.0138274	0.00178375	9.054e-15
cg14817490	-0.0147	0.0019	3.13e-14	-0.0489979	0.00540121	1.172e-19
cg15233611	-0.0078	0.0014	5.42e-08	-0.0121327	0.002277	9.91e-08
cg15261712	0.0075	0.0014	4.74e-08	0.0150183	0.00218957	6.934e-12
cg15578140	0.0161	0.0017	1.54e-21	0.0104292	0.00191017	4.767e-08
cg15892280	-0.011	0.0015	1e-13	-0.00787054	0.00102259	1.396e-14
cg15963463	-0.0123	0.0016	1.51e-14	-0.00870258	0.00159948	5.302e-08
cg16254309	-0.0026	0.0003	1.04e-14	-0.0100254	0.00171339	4.88e-09
cg16255816	-0.0051	0.0008	1.2e-09	-0.0153794	0.00219129	2.244e-12
cg16611234	-0.0085	0.0013	2.16e-10	-0.0252919	0.00373908	1.34e-11
cg17580614	0.0094	0.0015	3.69e-10	-0.0163913	0.00291736	1.926e-08
cg17924476	0.0191	0.0019	8.8e-23	0.0334751	0.00390047	9.297e-18
cg18146737	-0.0942	0.0047	6.14e-91	-0.051936	0.00663137	4.807e-15
cg18178840	0.012	0.0021	1.47e-08	0.00887708	0.00164511	6.813e-08
cg18316974	-0.0517	0.003	1.47e-67	-0.0373959	0.00496835	5.2e-14
cg18621256	-0.0117	0.0018	4.56e-11	-0.00695937	0.00100043	3.491e-12
cg18780100	0.0109	0.0019	1.69e-08	0.00950018	0.00121478	5.263e-15
cg19089201	0.0186	0.001	3.56e-78	0.0312087	0.00391466	1.558e-15
cg19572487	-0.0113	0.0017	7.63e-11	-0.0543903	0.00591606	3.796e-20
cg20066188	-0.0082	0.0014	3.35e-09	-0.0251826	0.00215589	1.597e-31
cg20244340	-0.0122	0.0014	1.18e-17	-0.0263895	0.0036668	6.161e-13
cg21161138	-0.0215	0.0014	1.78e-54	-0.0529788	0.00651936	4.423e-16
cg21322436	-0.0069	0.0009	3.83e-13	-0.0315342	0.00362742	3.521e-18
cg21611682	-0.013	0.0015	4.32e-18	-0.0263941	0.0029987	1.346e-18
cg22057874	0.0139	0.002	1.8e-12	0.00783949	0.00147114	9.883e-08
cg22132788	0.0227	0.0011	2.85e-100	0.0462827	0.0052249	8.138e-19
cg22441770	-0.0111	0.002	1.43e-08	-0.015872	0.00176232	2.131e-19
cg22510139	-0.0122	0.0015	8.04e-17	-0.0143948	0.00263307	4.579e-08
cg22851561	-0.0143	0.0026	3.44e-08	-0.024441	0.00274616	5.582e-19
cg22937882	0.0132	0.0008	4.54e-60	0.00822612	0.00114628	7.16e-13
cg23067299	0.0292	0.0018	9.93e-57	0.00898913	0.00108903	1.529e-16
cg23351584	0.0077	0.0011	5.96e-13	-0.010643	0.00118488	2.65e-19
cg23680900	0.0029	0.0005	8.73e-08	0.00365403	0.0005311	5.978e-12
cg23916896	-0.0121	0.0012	1e-24	-0.0587913	0.00643324	6.322e-20
cg24019564	-0.0092	0.0012	1.28e-13	-0.0055657	0.00103366	7.267e-08
cg24230340	-0.0085	0.0015	5.52e-09	-0.0149319	0.00229239	7.333e-11
cg24688690	-0.0063	0.0011	3.36e-08	-0.00736939	0.00109415	1.636e-11
cg25189904	-0.0235	0.002	1.38e-32	-0.0767818	0.00796177	5.221e-22
cg25464840	0.0211	0.0017	1.26e-34	0.00964075	0.00145586	3.543e-11
cg25537245	-0.0056	0.001	9.7e-08	-0.00570113	0.00096391	3.327e-09
cg25949550	-0.0139	0.0006	1.68e-119	-0.0199308	0.00193951	9.023e-25
cg26146569	-0.0123	0.0023	4.85e-08	-0.00519687	0.00090958	1.107e-08
cg26283141	-0.0088	0.0017	9.72e-08	-0.0149584	0.00175756	1.726e-17
cg26640901	-0.0074	0.0012	6.08e-10	-0.0057904	0.00093979	7.212e-10
cg26681628	0.0215	0.0019	1.35e-28	0.0104529	0.00194815	8.07e-08
cg26703534	-0.0094	0.0011	2.14e-17	-0.0408938	0.00427925	1.22e-21
cg26764244	-0.0163	0.0016	1.89e-24	-0.0315951	0.00285429	1.767e-28
cg26954197	0.0063	0.001	5.08e-10	0.00709666	0.00082124	5.553e-18
cg27583010	-0.0128	0.002	1.42e-10	-0.00720663	0.00116467	6.105e-10
